# Supplementary material for: Conformational plasticity across phylogenetic clusters of RND multidrug efflux pumps and its impact on substrate specificity
Source: Nat Commun. 2025 Nov 26;16:11649. doi: 10.1038/s41467-025-66751-3 (PMC12749989; doi:10.1038/s41467-025-66751-3)
Supplement: Supplementary file 4 — Source Data [file 41467_2025_66751_MOESM4_ESM.zip]

Archive with 8 entries (8 files):
- Source_Data_Plate_Dilution_Assays_V612X.pdf
- __MACOSX/._Source_Data_Plate_Dilution_Assays_V612X.pdf
- Source_Data_Graphs.xlsx
- __MACOSX/._Source_Data_Graphs.xlsx
- Source_Data_MIC_V612X.xlsx
- __MACOSX/._Source_Data_MIC_V612X.xlsx
- Source_Data_Minimal_Inhibition_Concentration.xlsx
- __MACOSX/._Source_Data_Minimal_Inhibition_Concentration.xlsx
