# Supplementary material for: Conformational plasticity across phylogenetic clusters of RND multidrug efflux pumps and its impact on substrate specificity
Source: Nat Commun. 2025 Nov 26;16:11649. doi: 10.1038/s41467-025-66751-3 (PMC12749989; doi:10.1038/s41467-025-66751-3)
Supplement: Supplementary file 4 — Source Data [file 41467_2025_66751_MOESM4_ESM.zip › Source_Data_Graphs.xlsx]

## Sheet: Figure 1a
Figure 1a and Supplementary Figure 2b: PaSiMap
number,coordinate_1,coordinate_2,coordinate_3,length,angle_1,angle_2,label,label_alias
1,0.8263,-0.2954,0.0582,0.8794,-0.3426,0.0662,Ec_AcrB,Ec_AcrB
2,0.8103,-0.2485,0.0496,0.8490,-0.2970,0.0584,Ec_AcrF,Ec_AcrF
3,0.7130,-0.1007,0.0263,0.7205,-0.1402,0.0365,Rr_IfeB,Rr_IfeB
4,0.7313,-0.1046,0.0534,0.7407,-0.1416,0.0722,Ab_AdeE,Ab_AdeE
5,0.6994,-0.0350,-0.0138,0.7004,-0.0500,-0.0197,Ng_MtrD,Ng_MtrD
6,0.8229,-0.2964,0.0581,0.8766,-0.3449,0.0663,Pa_MexB,Pa_MexB
7,0.7920,-0.1915,0.0515,0.8165,-0.2367,0.0631,Ec_AcrD,Ec_AcrD
8,0.8155,-0.2926,0.0663,0.8689,-0.3435,0.0764,Pp_ArpB,Pp_ArpB
9,0.8158,-0.2943,0.0657,0.8697,-0.3451,0.0756,Pp_TtgB,Pp_TtgB
10,0.7675,-0.2225,0.0545,0.8009,-0.2815,0.0681,Pp_TtgE,Pp_TtgE
11,0.7693,-0.2187,0.0438,0.8009,-0.2766,0.0547,Pp_TtgH,Pp_TtgH
12,0.5562,0.3705,0.2615,0.7177,0.5425,0.3729,Ec_MdtB,Ec_MdtB
13,0.5474,0.3534,0.2456,0.6963,0.5322,0.3605,Ec_MdtC,Ec_MdtC
14,0.7865,-0.2238,0.0427,0.8188,-0.2768,0.0522,Ec_MdtF,Ec_MdtF
15,0.7001,0.2093,-0.4168,0.8413,0.2514,-0.5184,Sm_SmeW,Sm_SmeW
16,0.7102,-0.0368,-0.0131,0.7112,-0.0518,-0.0184,Pa_MexD,Pa_MexD
17,0.7011,0.2099,-0.3714,0.8207,0.2587,-0.4696,Pa_MexF,Pa_MexF
18,0.4660,0.2090,0.1269,0.5263,0.4083,0.2434,Pa_MexK,Pa_MexK
19,0.8133,-0.2997,0.0615,0.8690,-0.3522,0.0709,Pf_EmhB,Pf_EmhB
20,0.7485,-0.1285,0.0200,0.7597,-0.1700,0.0263,Ka_EefB,Ka_EefB
21,0.5752,0.2858,0.1163,0.6527,0.4532,0.1792,Bg_ToxH,Bg_ToxH
22,0.7026,-0.0226,-0.0034,0.7030,-0.0322,-0.0049,Pa_MexY,Pa_MexY
23,0.6668,0.0967,-0.0590,0.6764,0.1435,-0.0873,Cj_CmeB,Cj_CmeB
24,0.6680,0.0907,-0.0533,0.6762,0.1345,-0.0788,Cc_CmeB,Cc_CmeB
25,0.7879,-0.2166,0.0234,0.8174,-0.2681,0.0286,Bp_BpeB,Bp_BpeB
26,0.7170,-0.0461,-0.0088,0.7185,-0.0642,-0.0123,Bp_AmrB,Bp_AmrB
27,0.7023,0.1939,-0.3304,0.8000,0.2448,-0.4257,St_GesB,St_GesB
28,0.7751,-0.2012,0.0366,0.8016,-0.2537,0.0457,Vp_VmeB,Vp_VmeB
29,0.4564,0.1943,0.1600,0.5212,0.3821,0.3120,Pa_TriC,Pa_TriC
30,0.5560,0.2552,0.1327,0.6260,0.4200,0.2136,Ft_AcrB,Ft_AcrB
31,0.7715,-0.1600,0.0197,0.7882,-0.2044,0.0250,Ab_AdeJ,Ab_AdeJ
32,0.4485,0.1978,0.1003,0.5003,0.4064,0.2019,Vc_VexF,Vc_VexF
33,0.7069,0.2118,-0.4426,0.8605,0.2487,-0.5403,Smr_SdeB,Smr_SdeB
34,0.5792,0.2883,0.1138,0.6569,0.4543,0.1742,Pa_MexI,Pa_MexI
35,0.5859,0.2649,0.1241,0.6549,0.4165,0.1907,Pa_MexW,Pa_MexW
36,0.6856,0.2160,-0.3283,0.7903,0.2769,-0.4284,Pa_MexQ,Pa_MexQ
37,0.5391,0.3485,0.2250,0.6803,0.5379,0.3371,Pa_MexN,Pa_MexN
38,0.5735,0.2728,0.1184,0.6460,0.4359,0.1844,Vc_VexB,Vc_VexB
39,0.4557,0.1931,0.1461,0.5160,0.3835,0.2869,Vc_VexD,Vc_VexD
40,0.4632,0.1989,0.1337,0.5215,0.3913,0.2593,Vc_VexK,Vc_VexK
41,0.5539,0.3613,0.2503,0.7071,0.5363,0.3619,Pa_MuxC,Pa_MuxC
42,0.5567,0.3891,0.2761,0.7332,0.5595,0.3861,Pa_MuxB,Pa_MuxB
43,0.7075,-0.0250,-0.0096,0.7080,-0.0353,-0.0136,Ab_AdeB,Ab_AdeB
44,0.7297,-0.0906,0.0140,0.7354,-0.1235,0.0190,Sm_SmeB,Sm_SmeB
45,0.7879,-0.1997,0.0433,0.8140,-0.2478,0.0532,Sm_SmeE,Sm_SmeE
46,0.5290,0.3378,0.2431,0.6731,0.5258,0.3695,Sm_SmeJ,Sm_SmeJ
47,0.7055,0.2034,-0.3969,0.8346,0.2462,-0.4955,Ab_AdeG,Ab_AdeG
48,0.7592,-0.1165,-0.0257,0.7685,-0.1522,-0.0334,Rs_AcrB,Rs_AcrB
49,0.8097,-0.2514,0.0397,0.8488,-0.3007,0.0468,Abr_AcrB,Abr_AcrB
50,0.7112,0.2222,-0.4529,0.8720,0.2576,-0.5462,Kp_OqxB,Kp_OqxB
51,0.7783,-0.1999,0.0434,0.8047,-0.2510,0.0540,Ea_AcrB,Ea_AcrB
52,0.8308,-0.2897,0.0555,0.8816,-0.3348,0.0630,Kp_AcrB,Kp_AcrB
53,0.5666,0.2608,0.1105,0.6334,0.4244,0.1754,Hi_AcrB,Hi_AcrB
54,0.7020,0.2059,-0.3786,0.8237,0.2527,-0.4776,Bp_BpeF,Bp_BpeF

## Sheet: Figure 1c
Figure 1c: Plate dilution assay
Summary data replicates normalised to the wildtype
	wt	V612F	V612W	V612N	V612A	D407N
CAM	0	1.33333	1.25	1	1.29167	-2.58333
TIA	0	0.625	0.625	1	0.916667	-3.45833
LIN	0	0.208333	0.5	0.375	0.208333	-4.33333
TET	0	-0.0833333	-1.11022e-16	0	0.333333	-3.04167
OxTET	0	-0.291667	-0.5	-0.0416667	0.125	-3.29167
TIG	0	-0.333333	0.333333	-0.375	0.583333	-2.625
ClTET	0	-1.08333	-1.16667	-1.125	-0.333333	-3.45833
DXC	0	-1.16667	-0.791667	-1.125	-0.375	-3.875
MIN	0	-1.29167	-0.833333	-1.25	-0.25	-4.375
DIC	0	-4.125	-1.54167	-2.54167	-0.208333	-5.75
OXA	0	-3.54167	-2.75	-3.29167	-1.04167	-5.20833
PIP	0	-4.5	-2.54167	-3.625	0.0416667	-5.5
DDM	0	-4.83333	-1.66667	0	0.166667	-5.83333
SDS	0	-4.91667	-4.91667	0	0.0833333	-4.91667
ERY	0	-4.08333	-1.25	-2.29167	-0.0833333	-5
NOV	0	-2.79167	-2.08333	-1.75	-2.22045e-16	-5.125
FUA	0	-2.25	-1.41667	-1.25	-0.583333	-2.58333
DOX	0	-3.66667	-1.95833	-0.5	-0.166667	-5.25
H33342	0	-3.29167	-3.375	-0.375	0.208333	-3.70833
TPP	0	-2.5	-1.83333	0.0416667	0.125	-5.875

## Sheet: Figure 1d
Figure 1d: Berberine Accumulation Assay
Pipetting scheme
H1	H2	H3	H4	H5	H6
wildtype	D407N	V612F	V612W	V612N	Blank
Biological replicate 1
Cycle Nr.	1	2	3	4	5	6	7	8	9	10	11	12	13	14	15	16	17	18	19	20	21	22	23	24	25	26	27	28	29	30	31	32	33	34	35	36	37	38	39	40	41	42	43	44	45	46	47	48	49
Time [s]	0	18.6	37.1	55.7	74.2	92.8	111.4	129.9	148.5	167.1	185.6	204.2	222.8	241.3	259.9	278.5	297	315.6	334.1	352.7	371.3	389.8	408.4	426.9	445.5	464.1	482.7	501.2	519.8	538.4	557	575.5	594.1	612.6	631.2	649.8	668.4	686.9	705.5	724.1	742.6	761.2	779.8	798.3	816.9	835.4	854	872.6	891.2
Temp. [°C]	21.1	20.9	21	21	21	21.1	21.1	21.3	21.1	21.3	21.3	21.4	21.1	21.2	21.3	21.3	21.4	21.3	21.5	21.3	21.4	21.6	21.4	21.5	21.8	21.5	21.6	21.6	21.9	21.9	21.9	22.1	21.9	22	22	21.8	22	22.1	22.4	22.3	22.2	22.5	22.5	22.2	22.6	22.4	22.5	22.5	22.5
H1	1647	1723	1744	1760	1777	1805	1804	1828	1857	1931	1941	1972	1966	1940	1947	1985	1993	1970	1957	1974	1962	1984	1982	1972	1970	1971	1968	2002	1964	1976	1979	1979	1974	2008	1979	1995	1981	1992	1983	1994	1959	1991	1972	1965	1953	1963	1977	1963	1946
H2	4813	5587	6277	6983	7569	8123	8649	9136	9690	10214	10566	11061	11570	12066	12369	12871	13194	13566	14026	14286	14585	15024	15166	15537	15655	15927	16173	16424	16461	16710	16889	17041	17129	17499	17572	17509	17723	17751	18031	18041	18077	18188	18165	18339	18310	18420	18546	18644	18554
H3	4383	4874	5288	5687	6063	6457	6819	7155	7433	7724	7992	8256	8508	8811	8968	9218	9356	9490	9728	9870	10060	10237	10373	10464	10523	10686	10689	10794	10853	10881	10989	11051	11105	11107	11172	11253	11278	11262	11340	11335	11323	11444	11381	11373	11448	11433	11439	11490	11425
H4	3343	3535	3727	3882	3977	4105	4227	4376	4549	4639	4747	4876	4979	4991	5064	5164	5197	5249	5276	5272	5328	5322	5397	5394	5406	5386	5429	5425	5404	5441	5464	5423	5467	5460	5426	5439	5467	5480	5404	5390	5371	5410	5338	5401	5372	5388	5378	5393	5341
H5	2782	2843	2933	2982	3058	3184	3226	3311	3402	3454	3464	3573	3577	3642	3660	3690	3677	3732	3704	3756	3756	3734	3746	3747	3699	3725	3696	3753	3677	3730	3679	3709	3716	3697	3706	3697	3690	3689	3689	3682	3677	3643	3624	3661	3653	3649	3653	3625	3635
H6	531	526	498	506	498	501	483	470	482	463	464	477	460	468	467	481	468	496	505	519	520	523	514	512	501	515	521	496	518	481	496	495	508	518	507	488	501	503	514	505	506	504	485	498	500	510	502	495	501
Biological replicate 2
Cycle Nr.	1	2	3	4	5	6	7	8	9	10	11	12	13	14	15	16	17	18	19	20	21	22	23	24	25	26	27	28	29	30	31	32	33	34	35	36	37	38	39	40	41	42	43	44	45	46	47	48	49
Time [s]	0	18.7	37.2	55.8	74.4	92.9	111.5	130.1	148.6	167.2	185.9	204.4	223	241.6	260.2	278.7	297.3	315.9	334.5	353	371.6	390.1	408.7	427.3	445.9	464.4	483	501.6	520.2	538.7	557.3	575.9	594.4	613	631.6	650.1	668.7	687.3	705.8	724.4	743	761.6	780.1	798.7	817.3	835.8	854.4	873	891.6
Temp. [°C]	20.9	20.8	20.9	21	20.9	21.1	20.9	21.2	21	21.1	21	21.1	21.3	21.2	21.1	21.2	21.3	21.3	21.2	21.4	21.4	21.5	21.5	21.3	21.5	21.6	21.5	21.4	21.4	21.8	21.4	21.6	21.6	22	21.8	21.6	21.9	21.9	21.9	22	22	21.9	21.8	22.1	22.2	22.1	22.2	22.2	22.2
H1	1707	1768	1825	1839	1887	1884	1903	1933	1921	1920	1955	1977	1993	2017	1984	2024	2008	2031	2026	1990	2015	1994	2015	2016	2007	2014	1976	2007	1994	2002	1992	2011	2000	2017	2013	2040	2033	1999	2002	2030	2003	2034	2049	2014	2015	1981	2006	2028	2022
H2	5036	5772	6606	7202	7878	8440	9053	9649	10068	10572	11118	11566	12173	12630	13106	13538	14060	14372	14666	15072	15557	15832	16144	16419	16663	16951	17196	17533	17719	18038	18122	18336	18627	18847	18968	19198	19333	19439	19477	19711	19806	19966	20133	20195	20329	20471	20516	20667	20644
H3	5901	6743	7504	8286	8884	9502	10130	10687	11160	11657	12182	12566	13165	13548	13912	14378	14741	15070	15389	15771	16070	16313	16579	16922	16969	17129	17273	17682	17834	17816	17961	18194	18379	18467	18691	18586	18662	18789	18737	19033	18875	19156	19121	19124	19136	19154	19057	19167	19177
H4	3805	4111	4398	4697	4890	4989	5171	5344	5445	5600	5686	5846	5950	6102	6204	6402	6513	6586	6758	6790	6894	6942	7061	7093	7221	7143	7223	7368	7411	7367	7395	7463	7524	7500	7539	7603	7612	7584	7618	7586	7619	7677	7658	7629	7662	7644	7640	7649	7619
H5	2569	2701	2805	2888	2960	3050	3065	3136	3247	3271	3329	3375	3399	3430	3516	3528	3554	3576	3593	3636	3644	3683	3693	3655	3714	3698	3740	3734	3730	3726	3738	3744	3727	3708	3733	3712	3708	3711	3694	3775	3694	3698	3780	3691	3715	3681	3695	3690	3663
H6	499	499	485	497	494	531	518	539	519	539	523	522	495	458	487	491	469	492	470	473	454	460	463	462	446	459	448	449	426	423	425	444	454	442	440	433	433	432	436	437	423	426	426	421	408	420	426	417	426
Biological replicate 3
Cycle Nr.	1	2	3	4	5	6	7	8	9	10	11	12	13	14	15	16	17	18	19	20	21	22	23	24	25	26	27	28	29	30	31	32	33	34	35	36	37	38	39	40	41	42	43	44	45	46	47	48	49
Time [s]	0	18.6	37.1	55.7	74.3	92.9	111.5	130.1	148.7	167.2	185.8	204.4	223	241.6	260.1	278.7	297.3	315.9	334.5	353	371.6	390.2	408.8	427.4	445.9	464.5	483.1	501.7	520.3	538.9	557.5	576	594.6	613.2	631.8	650.3	668.9	687.5	706.1	724.6	743.2	761.8	780.4	799	817.5	836.1	854.7	873.3	891.8
Temp. [°C]	20.2	20.2	20.4	20.4	20.5	20.3	20.4	20.4	20.4	20.5	20.6	20.4	20.3	20.3	20.5	20.6	20.9	20.7	20.8	20.9	20.8	20.7	20.9	20.7	20.8	21	20.8	20.8	20.8	21.1	21	21.1	21.2	21.1	21.1	21.3	21.5	21.1	21.2	21.5	21.3	21.4	21.5	21.7	21.3	21.6	21.5	21.7	21.5
H1	1629	1719	1781	1799	1842	1854	1901	1884	1891	1904	1896	1896	1902	1867	1897	1904	1912	1910	1927	1917	1930	1924	1928	1919	1922	1895	1914	1926	1896	1934	1897	1912	1903	1907	1886	1892	1897	1908	1885	1888	1898	1907	1901	1901	1874	1902	1880	1857	1885
H2	4187	4960	5678	6297	6991	7540	8035	8554	8957	9468	9727	10185	10575	10893	11343	11633	11998	12408	12707	12908	13321	13604	13831	14125	14485	14576	14820	15010	15376	15524	15697	15808	15970	16100	16325	16487	16383	16730	16802	16816	17074	17230	17363	17277	17371	17545	17632	17651	17726
H3	3841	4282	4728	5145	5449	5713	5989	6298	6499	6766	7015	7317	7506	7719	7929	8122	8351	8486	8687	8861	9005	9132	9322	9468	9576	9718	9837	9979	10061	10187	10176	10276	10308	10311	10453	10467	10473	10571	10588	10671	10708	10733	10844	10708	10755	10786	10777	10760	10883
H4	3465	3674	3882	4069	4225	4379	4492	4566	4656	4766	4784	4884	4991	5108	5114	5212	5302	5358	5329	5413	5475	5520	5544	5542	5559	5586	5603	5604	5663	5652	5661	5682	5718	5702	5769	5757	5807	5753	5779	5824	5844	5814	5922	5889	5900	5919	5875	5879	5898
H5	2485	2548	2652	2716	2817	2859	2904	2968	2953	2997	3053	3086	3095	3141	3167	3181	3208	3209	3232	3229	3278	3321	3321	3337	3292	3354	3374	3341	3333	3390	3354	3377	3384	3374	3372	3367	3356	3369	3378	3350	3367	3359	3418	3417	3376	3378	3355	3343	3387
H6	544	586	570	562	580	587	562	565	556	572	565	556	554	547	563	544	523	529	539	534	534	517	542	545	511	533	518	520	515	506	515	525	499	514	502	521	516	512	503	504	507	513	514	511	517	496	495	509	491
[truncated: 81 more columns]

## Sheet: Figure 3
Figure 3: Distribution of AcrB states in DDM and salipro nanodiscs (SP-ND) solubilised samples
Distribution monomeric states
	DDM			SP-ND
	wt	V612F	V612W	wt	V612F
L	37.8	0	0	55.7	23.1
T	30.8	72.7	83.9	21.3	53.1
O	31.4	27.3	16.1	23	23.8
Distribution trimeric states
DDM						SP-ND
wt		V612F		V612W		wt		V612F
LTO	65.1285	OTT	54.9275	TTT	53.8452	LTO	42.9807	LTO	33.5064
OLL	8.62206	TTT	31.7802	OTT	44.0535	OLL	20.3184	OTT	21.5426
LLT	7.44526	OOT	12.7987	OOT	2.09	LLL	18.2543	TTL	15.8134
OTT	4.56069	OOO	0.493657	OOO	0.0112175	LLT	12.8142	TTT	13.4297
OOT	4.43059					LTT	1.85258	LLT	5.74635
LLL	3.41905					OTT	1.59736	OOT	5.12953
OOL	3.09555					OOL	1.17979	LLO	2.44122
TTL	2.86699					TOO	0.927484	OOL	1.57317
OOO	0.240283					TTT	0.0553287	LLL	0.636969
TTT	0.191054					OOO	0.0197603	OOO	0.180721

## Sheet: Supplementary Figure 4b
Supplementary Figure 4b: MIC values
Summary data replicates normalised to the wildtype
	wt	V612F	V612W	V612N	V612A	D407N
CAM	1	2	1.66667	1.66667	1.66667	0.34375
TIA	1	2	1.66667	2	1	0.5
LIN	1	1.8	2	1.33333	1.83333	0.0585938
TET	1	1	1	1	1.33333	0.361111
OxTET	1	2	2	2	2	0.5
TIG	1	0.818182	1.09091	1	1.09091	0.545455
ClTET	1	1	1	1	1	0.25
DXC	1	1	1	1	1	0.145833
MIN	1	0.5	0.722222	0.888889	0.722222	0.3125
DIC	1	0.5	0.5	0.5	1	0.0677083
OXA	1	0.5	0.666667	0.583333	0.833333	0.0234375
PIP	1	0.3125	0.666667	0.583333	0.833333	0.223214
ERY	1	0.4375	0.5	0.5	0.75	0.0625
CLA	1	0.5	0.916667	0.5	1	0.107143
NOV	1	0.45	0.638889	0.722222	1.55556	0.183594
FUA	1	0.45	0.75	0.5	1	0.109375
H33342	1	0.34375	0.375	0.833333	0.75	0.196429
BER	1	0.125	n.d.	n.d	n.d.	0.0625
Raw data biological and technical replicates
Chloramphenicol (CAM)
Biological replicate	Technical replicate	wt	D407N	V612F	V612W	V612N	V612A
1	i	4	2	8	-	-	-
2	i	4	2	8	-	-	-
3	i	4	1	8	-	-	-
3	ii	4	1	8	-	-	-
3	iii	4	1	8	-	-	-
4	i	4	1	8	-	-	-
4	ii	4	1	8	-	-	-
4	iii	4	1	8	-	-	-
5	i	4	2	8	-	-	-
1	i	8	2	-	8	8	8
2	i	4	1	-	8	8	8
2	ii	4	1	-	8	8	8
3	i	4	1	-	8	8	8
3	ii	4	1	-	8	8	8
Thiamphenicol (TIA)
Biological replicate	Technical replicate	wt	D407N	V612F	V612W	V612N	V612A
1	i	32	16	64	64	64	32
1	ii	32	16	64	64	64	32
2	i	32	16	64	64	64	32
2	ii	32	16	64	64	64	32
3	i	32	16	64	32	64	32
3	ii	32	16	64	32	64	32
Linezolid (LIN)
Biological replicate	Technical replicate	wt	D407N	V612F	V612W	V612N	V612A
1	i	128	8	256	-	-	-
2	i	128	8	256	-	-	-
3	i	128	4	128	-	-	-
3	ii	256	8	256	-	-	-
3	iii	256	16	512	-	-	-
4	i	128	8	256	-	-	-
4	ii	128	8	256	-	-	-
4	iii	128	8	256	-	-	-
1	i	128	8	256	256	256	256
2	i	128	8	-	256	128	128
2	ii	128	8	-	256	128	256
3	i	128	8	-	256	128	256
3	ii	128	8	-	256	128	256
Tetracycline (TET)
Biological replicate	Technical replicate	wt	D407N	V612F	V612W	V612N	V612A
1	i	1	0.5	1	-	-	-
2	i	1	0.5	1	-	-	-
3	i	1	0.25	1	-	-	-
3	ii	1	0.25	1	-	-	-
3	iii	1	0.25	1	-	-	-
4	i	0.5	0.25	0.5	-	-	-
4	ii	1	0.25	1	-	-	-
4	iii	1	0.25	1	-	-	-
5	i	1	0.25	1	-	-	-
5	ii	1	0.25	1	-	-	-
5	iii	1	0.25	1	-	-	-
1	i	1	0.5	1	1	1	2
2	i	1	0.25	-	1	1	1
2	ii	1	0.25	-	1	1	1
3	i	1	0.25	-	1	1	1
3	ii	1	0.25	-	1	1	1
Oxytetracycline (OxTET)
Biological replicate	Technical replicate	wt	D407N	V612F	V612W	V612N	V612A
1	i	0.5	0.25	1	1	1	1
1	ii	0.5	0.25	1	1	1	1
2	i	0.5	0.25	1	1	1	1
2	ii	0.5	0.25	1	1	1	1
3	i	0.5	0.25	1	1	1	1
3	ii	0.5	0.25	1	1	1	1
Tigecycline (TIG)
Biological replicate	Technical replicate	wt	D407N	V612F	V612W	V612N	V612A
1	i	0.25	0.125	0.25	0.25	0.125	0.25
1	ii	0.125	0.125	0.125	0.25	0.25	0.25
2	i	0.25	0.125	0.25	0.25	0.25	0.25
2	ii	0.25	0.125	0.25	0.25	0.25	0.25
3	i	0.25	0.125	0.125	0.25	0.25	0.25
3	ii	0.25	0.125	0.125	0.25	0.25	0.25
Chlortetracycline (ClTET)
Biological replicate	Technical replicate	wt	D407N	V612F	V612W	V612N	V612A
1	i	1	0.25	1	1	1	1
1	ii	1	0.25	1	1	1	1
2	i	1	0.25	1	1	1	1
2	ii	1	0.25	1	1	1	1
3	i	1	0.25	1	1	1	1
3	ii	1	0.25	1	1	1	1
Doxycycline (DXC)
Biological replicate	Technical replicate	wt	D407N	V612F	V612W	V612N	V612A
1	i	2	0.25	2	2	2	2
1	ii	2	0.25	2	2	2	2
2	i	2	0.25	2	2	2	2
2	ii	2	0.25	2	2	2	2
3	i	2	0.25	2	2	2	2
3	ii	2	0.5	2	2	2	2
Minocycline (MIN)
Biological replicate	Technical replicate	wt	D407N	V612F	V612W	V612N	V612A
1	i	4	1	2	-	-	-
2	i	1	0.25	0.5	-	-	-
3	i	4	0.5	2	-	-	-
3	ii	4	1	2	-	-	-
3	iii	4	0.5	2	-	-	-
4	i	2	0.25	1	-	-	-
4	ii	2	0.25	1	-	-	-
4	iii	2	0.25	1	-	-	-
1	i	8	2	4	4	8	4
2	i	16	8	-	16	16	16
2	ii	16	8	-	16	16	16
3	i	32	16	-	16	16	16
3	ii	16	8	-	16	16	16
Dicloxacillin (DIC)
Biological replicate	Technical replicate	wt	D407N	V612F	V612W	V612N	V612A
1	i	256	16	128	128	128	256
1	ii	256	16	128	128	128	256
2	i	256	16	128	128	128	256
2	ii	256	8	128	128	128	256
3	i	256	32	128	128	128	256
3	ii	256	16	128	128	128	256
Oxacillin (OXA)
Biological replicate	Technical replicate	wt	D407N	V612F	V612W	V612N	V612A
1	i	128	2	64	-	-	-
2	i	128	2	64	-	-	-
3	i	128	2	64	-	-	-
3	ii	128	2	64	-	-	-
3	iii	128	4	64	-	-	-
4	i	128	2	64	-	-	-
4	ii	128	2	64	-	-	-
4	iii	128	4	64	-	-	-
5	i	128	4	64	-	-	-
5	ii	128	4	64	-	-	-
5	iii	128	8	64	-	-	-
1	i	128	2	64	64	64	64
2	i	128	2	-	64	64	128
2	ii	128	4	-	128	64	128
3	i	128	8	-	64	64	128
3	ii	128	4	-	128	128	128
Piperacillin (PIP)
Biological replicate	Technical replicate	wt	D407N	V612F	V612W	V612N	V612A
1	i	1	0.125	0.25	-	-	-
1	ii	0.5	0.125	0.25	-	-	-
1	iii	0.5	0.125	0.25	-	-	-
2	i	0.5	0.0625	0.125	-	-	-
2	ii	0.5	0.0625	0.25	-	-	-
2	iii	0.25	0.0625	0.125	-	-	-
3	i	0.5	0.0625	0.125	-	-	-
3	ii	0.5	0.0625	0.125	-	-	-
3	iii	0.5	0.125	0.125	-	-	-
1	i	1	0.25	0.25	0.5	0.5	0.5
2	i	0.5	0.125	-	0.5	0.5	0.5
2	ii	0.5	0.25	-	0.25	0.25	0.5
3	i	0.5	0.125	-	0.25	0.25	0.5
3	ii	0.5	0.0625	-	0.5	0.25	0.5
SDS
Biological replicate	Technical replicate	wt	D407N	V612F	V612W	V612N	V612A
1	i	8192	64	64	-	-	-
1	ii	8192	64	64	-	-	-
1	iii	8192	64	64	-	-	-
2	i	8192	32	64	-	-	-
2	ii	8192	64	64	-	-	-
2	iii	8192	64	64	-	-	-
3	i	8192	64	64	-	-	-
3	ii	8192	32	64	-	-	-
3	iii	8192	64	64	-	-	-
1	i	8192	64	64	128	8192	8192
2	i	8192	64	-	64	8192	8192
2	ii	8192	128	-	64	8192	8192
3	i	8192	64	-	128	8192	8192
3	ii	8192	64	-	64	8192	8192
Erythromycin (ERY)
Biological replicate	Technical replicate	wt	D407N	V612F	V612W	V612N	V612A
1	i	<64	8	64	-	-	-
2	i	128	8	32	-	-	-
3	i	256	16	128	-	-	-
3	ii	128	8	64	-	-	-
3	iii	128	8	64	-	-	-
4	i	128	8	64	-	-	-
4	ii	128	16	64	-	-	-
4	iii	128	8	64	-	-	-
1	i	128	8	64	64	64	128
2	i	128	8	-	64	64	64
2	ii	128	8	-	64	64	64
3	i	128	8	-	64	64	64
3	ii	128	8	-	64	64	128
Clarythromycin (CLA)
Biological replicate	Technical replicate	wt	D407N	V612F	V612A	V612W	V612N
1	i	>64	8	32	-	-	-
2	i	128	8	64	-	-	-
3	i	64	8	32	-	-	-
3	ii	64	8	32	-	-	-
3	iii	64	8	32	-	-	-
4	i	128	16	64	-	-	-
4	ii	128	8	64	-	-	-
4	iii	128	16	64	-	-	-
1	i	128	16	64	128	128	64
2	i	64	8	-	64	64	32
2	ii	64	4	-	64	64	32
3	i	64	4	-	64	32	32
3	ii	64	8	-	64	64	32
Novobiocin (NOV)
Biological replicate	Technical replicate	wt	D407N	V612F	V612W	V612N	V612A
1	i	8	2	4	-	-	-
2	i	8	1	2	-	-	-
3	i	8	1	4	-	-	-
3	ii	8	1	2	-	-	-
3	iii	4	1	4	-	-	-
4	i	8	1	2	-	-	-
4	ii	8	1	4	-	-	-
4	iii	4	0.5	4	-	-	-
1	i	16	4	8	8	16	16
2	i	16	4	-	8	8	32
2	ii	8	2	-	8	8	32
3	i	16	2	-	16	8	16
3	ii	16	1	-	8	8	16
Fusidic acid (FUA)
Biological replicate	Technical replicate	wt	D407N	V612F	V612A	V612W	V612N
1	i	128	8	64	-	-	-
2	i	256	16	64	-	-	-
3	i	128	8	64	-	-	-
3	ii	128	16	64	-	-	-
3	iii	128	8	32	-	-	-
4	i	128	8	64	-	-	-
4	ii	128	8	64	-	-	-
4	iii	128	8	64	-	-	-
1	i	64	8	32	64	64	32
2	i	64	8	-	64	64	32
2	ii	64	8	-	64	32	32
3	i	64	8	-	64	32	32
3	ii	64	8	-	64	32	32
Hoechst33342 (H33342)
Biological replicate	Technical replicate	wt	D407N	V612F	V612A	V612W	V612N
1	i	4	1	2	-	-	-
1	ii	4	1	2	-	-	-
1	iii	8	1	2	-	-	-
2	i	8	1	2	-	-	-
2	ii	8	1	4	-	-	-
2	iii	8	2	2	-	-	-
3	i	8	2	4	-	-	-
3	ii	8	2	4	-	-	-
3	iii	8	2	4	-	-	-
1	i	16	2	2	4	2	8
2	i	4	1	-	4	2	4
2	ii	4	1	-	4	2	4
3	i	4	1	-	4	2	4
3	ii	4	1	-	4	2	4
Berberine (BER)
		wt	D407N	V612F	V612A	V612W	V612N
Mean value biological and technical replicates		1024	64	128	not determined	not determined	not determined
