# Supplementary material for: Conformational plasticity across phylogenetic clusters of RND multidrug efflux pumps and its impact on substrate specificity
Source: Nat Commun. 2025 Nov 26;16:11649. doi: 10.1038/s41467-025-66751-3 (PMC12749989; doi:10.1038/s41467-025-66751-3)
Supplement: Supplementary file 4 — Source Data [file 41467_2025_66751_MOESM4_ESM.zip › Source_Data_MIC_V612X.xlsx]

## Sheet: Chloramphenicol
Biological replicate	Technical replicate	wt	D407N	V612F	V612W	V612N	V612A
1	i	4	2	8	-	-	-
2	i	4	2	8	-	-	-
3	i	4	1	8	-	-	-
3	ii	4	1	8	-	-	-
3	iii	4	1	8	-	-	-
4	i	4	1	8	-	-	-
4	ii	4	1	8	-	-	-
4	iii	4	1	8	-	-	-
5	i	4	2	8	-	-	-
1	i	8	2	-	8	8	8
2	i	4	1	-	8	8	8
2	ii	4	1	-	8	8	8
3	i	4	1	-	8	8	8
3	ii	4	1	-	8	8	8

## Sheet: Thiamphenicol
Biological replicate	Technical replicate	wt	D407N	V612F	V612W	V612N	V612A
1	i	32	16	64	64	64	32
1	ii	32	16	64	64	64	32
2	i	32	16	64	64	64	32
2	ii	32	16	64	64	64	32
3	i	32	16	64	32	64	32
3	ii	32	16	64	32	64	32

## Sheet: Linezolid
Biological replicate	Technical replicate	wt	D407N	V612F	V612W	V612N	V612A
1	i	128	8	256	-	-	-
2	i	128	8	256	-	-	-
3	i	128	4	128	-	-	-
3	ii	256	8	256	-	-	-
3	iii	256	16	512	-	-	-
4	i	128	8	256	-	-	-
4	ii	128	8	256	-	-	-
4	iii	128	8	256	-	-	-
1	i	128	8	256	256	256	256
2	i	128	8	-	256	128	128
2	ii	128	8	-	256	128	256
3	i	128	8	-	256	128	256
3	ii	128	8	-	256	128	256

## Sheet: Tetracycline
Biological replicate	Technical replicate	wt	D407N	V612F	V612W	V612N	V612A
1	i	1	0.5	1	-	-	-
2	i	1	0.5	1	-	-	-
3	i	1	0.25	1	-	-	-
3	ii	1	0.25	1	-	-	-
3	iii	1	0.25	1	-	-	-
4	i	0.5	0.25	0.5	-	-	-
4	ii	1	0.25	1	-	-	-
4	iii	1	0.25	1	-	-	-
5	i	1	0.25	1	-	-	-
5	ii	1	0.25	1	-	-	-
5	iii	1	0.25	1	-	-	-
1	i	1	0.5	1	1	1	2
2	i	1	0.25	-	1	1	1
2	ii	1	0.25	-	1	1	1
3	i	1	0.25	-	1	1	1
3	ii	1	0.25	-	1	1	1

## Sheet: Oxytetracycline
Biological replicate	Technical replicate	wt	D407N	V612F	V612W	V612N	V612A
1	i	0.5	0.25	1	1	1	1
1	ii	0.5	0.25	1	1	1	1
2	i	0.5	0.25	1	1	1	1
2	ii	0.5	0.25	1	1	1	1
3	i	0.5	0.25	1	1	1	1
3	ii	0.5	0.25	1	1	1	1

## Sheet: Tigecycline
Biological replicate	Technical replicate	wt	D407N	V612F	V612W	V612N	V612A
1	i	0.25	0.125	0.25	0.25	0.125	0.25
1	ii	0.125	0.125	0.125	0.25	0.25	0.25
2	i	0.25	0.125	0.25	0.25	0.25	0.25
2	ii	0.25	0.125	0.25	0.25	0.25	0.25
3	i	0.25	0.125	0.125	0.25	0.25	0.25
3	ii	0.25	0.125	0.125	0.25	0.25	0.25

## Sheet: Chlortetracycline
Biological replicate	Technical replicate	wt	D407N	V612F	V612W	V612N	V612A
1	i	1	0.25	1	1	1	1
1	ii	1	0.25	1	1	1	1
2	i	1	0.25	1	1	1	1
2	ii	1	0.25	1	1	1	1
3	i	1	0.25	1	1	1	1
3	ii	1	0.25	1	1	1	1

## Sheet: Doxycycline
Biological replicate	Technical replicate	wt	D407N	V612F	V612W	V612N	V612A
1	i	2	0.25	2	2	2	2
1	ii	2	0.25	2	2	2	2
2	i	2	0.25	2	2	2	2
2	ii	2	0.25	2	2	2	2
3	i	2	0.25	2	2	2	2
3	ii	2	0.5	2	2	2	2

## Sheet: Minocycline
Biological replicate	Technical replicate	wt	D407N	V612F	V612W	V612N	V612A
1	i	4	1	2	-	-	-
2	i	1	0.25	0.5	-	-	-
3	i	4	0.5	2	-	-	-
3	ii	4	1	2	-	-	-
3	iii	4	0.5	2	-	-	-
4	i	2	0.25	1	-	-	-
4	ii	2	0.25	1	-	-	-
4	iii	2	0.25	1	-	-	-
1	i	8	2	4	4	8	4
2	i	16	8	-	16	16	16
2	ii	16	8	-	16	16	16
3	i	32	16	-	16	16	16
3	ii	16	8	-	16	16	16

## Sheet: Dicloxacillin
Biological replicate	Technical replicate	wt	D407N	V612F	V612W	V612N	V612A
1	i	256	16	128	128	128	256
1	ii	256	16	128	128	128	256
2	i	256	16	128	128	128	256
2	ii	256	8	128	128	128	256
3	i	256	32	128	128	128	256
3	ii	256	16	128	128	128	256

[truncated: 9 more sheets: Oxacillin, Piperacillin, SDS, Erythromycin, Clarythromycin, Novobiocin, Fusidic acid, Hoechst33342, TPP]
